# Supplementary material for: Analysis of the Expression of Neurotrophins and Their Receptors in Adult Zebrafish Kidney
Source: Vet Sci. 2022 Jun 15;9(6):296. doi: 10.3390/vetsci9060296 (PMC9227799; doi:10.3390/vetsci9060296)
Supplement: Supplementary file 1 [file vetsci-09-00296-s001.zip]

Archive with 1 entries (1 files):
- vetsci-1695091-supplementary.pdf
